# Supplementary material for: A New Calcium(II)-Based Substitute for Enrofloxacin with Improved Medicinal Potential
Source: Pharmaceutics. 2022 Jan 21;14(2):249. doi: 10.3390/pharmaceutics14020249 (PMC8878047; doi:10.3390/pharmaceutics14020249)
Supplement: Supplementary file 1 [file pharmaceutics-14-00249-s001.zip]

Archive with 1 entries (1 files):
- pharmaceutics-1485017-supplementary.pdf
